# Supplementary material for: Genetic diversity, infection prevalence, and possible transmission routes of Bartonella spp. in vampire bats
Source: PLoS Negl Trop Dis. 2018 Sep 27;12(9):e0006786. doi: 10.1371/journal.pntd.0006786 (PMC6159870; doi:10.1371/journal.pntd.0006786)
Supplement: S1 Table — (CSV) [file pntd.0006786.s001.csv]

site	dates	n	bartonella	prevalence
AM1	4/23/15	1	0	0
AM1	4/28/15	3	2	0.67
AM1	10/12/15	9	8	0.89
AM1	10/13/15	10	9	0.9
AM1	6/20/16	1	1	1
AM1	8/9/16	3	3	1
AM1	8/10/16	2	2	1
CA1	10/9/15	8	5	0.62
CA1	10/10/15	8	5	0.62
CA1	6/16/16	7	5	0.71
CA1	6/17/16	3	3	1
CA1	8/4/16	2	0	0
CA1	8/5/16	6	6	1
LR1	9/23/15	2	2	1
LR1	9/24/15	1	1	1
LR1	9/7/16	5	5	1
LR2	9/19/15	7	6	0.86
LR2	5/13/16	1	1	1
LR2	9/11/16	5	4	0.8
LR2	9/12/16	2	2	1
LR3	9/16/15	5	5	1
LR3	9/17/15	2	1	0.5
LR3	5/8/16	2	2	1
LR3	9/2/16	6	6	1
LR3	9/3/16	3	3	1
LR4	9/26/15	1	1	1
LR4	8/30/16	3	2	0.67
LR4	8/31/16	2	2	1
LR4	9/14/16	2	1	0.5
LR6	9/11/15	1	1	1
OW1	4/22/15	14	7	0.5
OW1	4/23/15	3	2	0.67
OW1	4/27/16	10	3	0.3
OW2	4/21/15	1	0	0
OW2	4/23/15	3	1	0.33
OW2	4/24/15	8	3	0.38
OW2	4/25/16	17	10	0.59
OW2	4/26/16	4	1	0.25
OW2	4/27/16	11	4	0.36
OW2	4/29/16	9	5	0.56
