# Supplementary material for: Genetic diversity, infection prevalence, and possible transmission routes of Bartonella spp. in vampire bats
Source: PLoS Negl Trop Dis. 2018 Sep 27;12(9):e0006786. doi: 10.1371/journal.pntd.0006786 (PMC6159870; doi:10.1371/journal.pntd.0006786)
Supplement: S2 Table — Sequences with greater than 96% similarity were assumed to be part of the same genotype for downstream analyses. (CSV) [file pntd.0006786.s002.csv]

	D70	D207	D98	D203	D91	D71	D65	D79	D161	D182	D262	D253	D254	D252	D243	D241	D54-1	D238	D263	D231	D216	D220	D59	D131	D139	D147	D137	D140	D141	D145	D148	D150	D152	D155	D133
D70	NA	0.817	0.825	0.85	0.864	1	0.843	0.854	0.858	0.812	0.812	0.812	1	0.825	0.854	0.858	0.817	0.812	0.858	0.973	0.976	1	0.836	0.854	0.858	0.858	0.832	0.832	0.858	0.858	0.812	1	0.861	0.817	0.812
D207	0.817	NA	0.788	0.82	0.828	0.817	0.831	0.831	0.827	0.792	0.792	0.792	0.817	0.788	0.808	0.827	1	0.792	0.827	0.804	0.808	0.817	0.923	0.808	0.827	0.827	0.919	0.919	0.827	0.827	0.792	0.817	0.831	1	0.792
D98	0.825	0.788	NA	0.846	0.864	0.825	0.839	0.854	0.858	0.826	0.826	0.826	0.825	1	0.829	0.85	0.788	0.826	0.85	0.813	0.817	0.825	0.832	0.829	0.858	0.858	0.828	0.828	0.858	0.858	0.826	0.825	0.843	0.788	0.826
D203	0.85	0.82	0.846	NA	0.886	0.85	0.919	0.909	0.912	0.857	0.857	0.857	0.85	0.846	0.849	0.912	0.82	0.857	0.912	0.846	0.85	0.85	0.861	0.849	0.912	0.912	0.857	0.857	0.912	0.912	0.857	0.85	0.906	0.82	0.857
D91	0.864	0.828	0.864	0.886	NA	0.864	0.872	0.872	0.876	0.846	0.846	0.846	0.864	0.864	0.83	0.868	0.828	0.846	0.868	0.86	0.863	0.864	0.862	0.83	0.876	0.876	0.858	0.858	0.876	0.876	0.846	0.864	0.886	0.828	0.846
D71	1	0.817	0.825	0.85	0.864	NA	0.843	0.854	0.858	0.812	0.812	0.812	1	0.825	0.854	0.858	0.817	0.812	0.858	0.973	0.976	1	0.836	0.854	0.858	0.858	0.832	0.832	0.858	0.858	0.812	1	0.861	0.817	0.812
D65	0.843	0.831	0.839	0.919	0.872	0.843	NA	0.945	0.948	0.828	0.828	0.828	0.843	0.839	0.846	0.942	0.831	0.828	0.942	0.835	0.838	0.843	0.861	0.846	0.948	0.948	0.857	0.857	0.948	0.948	0.828	0.843	0.929	0.831	0.828
D79	0.854	0.831	0.854	0.909	0.872	0.854	0.945	NA	0.997	0.873	0.873	0.873	0.854	0.854	0.818	0.997	0.831	0.873	0.997	0.846	0.85	0.854	0.879	0.818	0.997	0.997	0.875	0.875	0.997	0.997	0.873	0.854	0.923	0.831	0.873
D161	0.858	0.827	0.858	0.912	0.876	0.858	0.948	0.997	NA	0.869	0.869	0.869	0.858	0.858	0.822	0.994	0.827	0.869	0.994	0.85	0.854	0.858	0.875	0.822	1	1	0.872	0.872	1	1	0.869	0.858	0.926	0.827	0.869
D182	0.812	0.792	0.826	0.857	0.846	0.812	0.828	0.873	0.869	NA	1	1	0.812	0.826	0.846	0.869	0.792	1	0.869	0.795	0.799	0.812	0.832	0.846	0.869	0.869	0.828	0.828	0.869	0.869	1	0.812	0.857	0.792	1
D262	0.812	0.792	0.826	0.857	0.846	0.812	0.828	0.873	0.869	1	NA	1	0.812	0.826	0.846	0.869	0.792	1	0.869	0.795	0.799	0.812	0.832	0.846	0.869	0.869	0.828	0.828	0.869	0.869	1	0.812	0.857	0.792	1
D253	0.812	0.792	0.826	0.857	0.846	0.812	0.828	0.873	0.869	1	1	NA	0.812	0.826	0.846	0.869	0.792	1	0.869	0.795	0.799	0.812	0.832	0.846	0.869	0.869	0.828	0.828	0.869	0.869	1	0.812	0.857	0.792	1
D254	1	0.817	0.825	0.85	0.864	1	0.843	0.854	0.858	0.812	0.812	0.812	NA	0.825	0.854	0.858	0.817	0.812	0.858	0.973	0.976	1	0.836	0.854	0.858	0.858	0.832	0.832	0.858	0.858	0.812	1	0.861	0.817	0.812
D252	0.825	0.788	1	0.846	0.864	0.825	0.839	0.854	0.858	0.826	0.826	0.826	0.825	NA	0.829	0.85	0.788	0.826	0.85	0.813	0.817	0.825	0.832	0.829	0.858	0.858	0.828	0.828	0.858	0.858	0.826	0.825	0.843	0.788	0.826
D243	0.854	0.808	0.829	0.849	0.83	0.854	0.846	0.818	0.822	0.846	0.846	0.846	0.854	0.829	NA	0.822	0.808	0.846	0.822	0.831	0.835	0.854	0.831	1	0.822	0.822	0.827	0.827	0.822	0.822	0.846	0.854	0.838	0.808	0.846
D241	0.858	0.827	0.85	0.912	0.868	0.858	0.942	0.997	0.994	0.869	0.869	0.869	0.858	0.85	0.822	NA	0.827	0.869	1	0.85	0.854	0.858	0.875	0.822	0.994	0.994	0.872	0.872	0.994	0.994	0.869	0.858	0.92	0.827	0.869
D54-1	0.817	1	0.788	0.82	0.828	0.817	0.831	0.831	0.827	0.792	0.792	0.792	0.817	0.788	0.808	0.827	NA	0.792	0.827	0.804	0.808	0.817	0.923	0.808	0.827	0.827	0.919	0.919	0.827	0.827	0.792	0.817	0.831	1	0.792
D238	0.812	0.792	0.826	0.857	0.846	0.812	0.828	0.873	0.869	1	1	1	0.812	0.826	0.846	0.869	0.792	NA	0.869	0.795	0.799	0.812	0.832	0.846	0.869	0.869	0.828	0.828	0.869	0.869	1	0.812	0.857	0.792	1
D263	0.858	0.827	0.85	0.912	0.868	0.858	0.942	0.997	0.994	0.869	0.869	0.869	0.858	0.85	0.822	1	0.827	0.869	NA	0.85	0.854	0.858	0.875	0.822	0.994	0.994	0.872	0.872	0.994	0.994	0.869	0.858	0.92	0.827	0.869
D231	0.973	0.804	0.813	0.846	0.86	0.973	0.835	0.846	0.85	0.795	0.795	0.795	0.973	0.813	0.831	0.85	0.804	0.795	0.85	NA	0.991	0.973	0.82	0.831	0.85	0.85	0.816	0.816	0.85	0.85	0.795	0.973	0.857	0.804	0.795
D216	0.976	0.808	0.817	0.85	0.863	0.976	0.838	0.85	0.854	0.799	0.799	0.799	0.976	0.817	0.835	0.854	0.808	0.799	0.854	0.991	NA	0.976	0.824	0.835	0.854	0.854	0.82	0.82	0.854	0.854	0.799	0.976	0.853	0.808	0.799
D220	1	0.817	0.825	0.85	0.864	1	0.843	0.854	0.858	0.812	0.812	0.812	1	0.825	0.854	0.858	0.817	0.812	0.858	0.973	0.976	NA	0.836	0.854	0.858	0.858	0.832	0.832	0.858	0.858	0.812	1	0.861	0.817	0.812
D59	0.836	0.923	0.832	0.861	0.862	0.836	0.861	0.879	0.875	0.832	0.832	0.832	0.836	0.832	0.831	0.875	0.923	0.832	0.875	0.82	0.824	0.836	NA	0.831	0.875	0.875	0.997	0.997	0.875	0.875	0.832	0.836	0.861	0.923	0.832
D131	0.854	0.808	0.829	0.849	0.83	0.854	0.846	0.818	0.822	0.846	0.846	0.846	0.854	0.829	1	0.822	0.808	0.846	0.822	0.831	0.835	0.854	0.831	NA	0.822	0.822	0.827	0.827	0.822	0.822	0.846	0.854	0.838	0.808	0.846
D139	0.858	0.827	0.858	0.912	0.876	0.858	0.948	0.997	1	0.869	0.869	0.869	0.858	0.858	0.822	0.994	0.827	0.869	0.994	0.85	0.854	0.858	0.875	0.822	NA	1	0.872	0.872	1	1	0.869	0.858	0.926	0.827	0.869
D147	0.858	0.827	0.858	0.912	0.876	0.858	0.948	0.997	1	0.869	0.869	0.869	0.858	0.858	0.822	0.994	0.827	0.869	0.994	0.85	0.854	0.858	0.875	0.822	1	NA	0.872	0.872	1	1	0.869	0.858	0.926	0.827	0.869
D137	0.832	0.919	0.828	0.857	0.858	0.832	0.857	0.875	0.872	0.828	0.828	0.828	0.832	0.828	0.827	0.872	0.919	0.828	0.872	0.816	0.82	0.832	0.997	0.827	0.872	0.872	NA	1	0.872	0.872	0.828	0.832	0.857	0.919	0.828
D140	0.832	0.919	0.828	0.857	0.858	0.832	0.857	0.875	0.872	0.828	0.828	0.828	0.832	0.828	0.827	0.872	0.919	0.828	0.872	0.816	0.82	0.832	0.997	0.827	0.872	0.872	1	NA	0.872	0.872	0.828	0.832	0.857	0.919	0.828
D141	0.858	0.827	0.858	0.912	0.876	0.858	0.948	0.997	1	0.869	0.869	0.869	0.858	0.858	0.822	0.994	0.827	0.869	0.994	0.85	0.854	0.858	0.875	0.822	1	1	0.872	0.872	NA	1	0.869	0.858	0.926	0.827	0.869
D145	0.858	0.827	0.858	0.912	0.876	0.858	0.948	0.997	1	0.869	0.869	0.869	0.858	0.858	0.822	0.994	0.827	0.869	0.994	0.85	0.854	0.858	0.875	0.822	1	1	0.872	0.872	1	NA	0.869	0.858	0.926	0.827	0.869
D148	0.812	0.792	0.826	0.857	0.846	0.812	0.828	0.873	0.869	1	1	1	0.812	0.826	0.846	0.869	0.792	1	0.869	0.795	0.799	0.812	0.832	0.846	0.869	0.869	0.828	0.828	0.869	0.869	NA	0.812	0.857	0.792	1
D150	1	0.817	0.825	0.85	0.864	1	0.843	0.854	0.858	0.812	0.812	0.812	1	0.825	0.854	0.858	0.817	0.812	0.858	0.973	0.976	1	0.836	0.854	0.858	0.858	0.832	0.832	0.858	0.858	0.812	NA	0.861	0.817	0.812
D152	0.861	0.831	0.843	0.906	0.886	0.861	0.929	0.923	0.926	0.857	0.857	0.857	0.861	0.843	0.838	0.92	0.831	0.857	0.92	0.857	0.853	0.861	0.861	0.838	0.926	0.926	0.857	0.857	0.926	0.926	0.857	0.861	NA	0.831	0.857
D155	0.817	1	0.788	0.82	0.828	0.817	0.831	0.831	0.827	0.792	0.792	0.792	0.817	0.788	0.808	0.827	1	0.792	0.827	0.804	0.808	0.817	0.923	0.808	0.827	0.827	0.919	0.919	0.827	0.827	0.792	0.817	0.831	NA	0.792
D133	0.812	0.792	0.826	0.857	0.846	0.812	0.828	0.873	0.869	1	1	1	0.812	0.826	0.846	0.869	0.792	1	0.869	0.795	0.799	0.812	0.832	0.846	0.869	0.869	0.828	0.828	0.869	0.869	1	0.812	0.857	0.792	NA
