# Supplementary material for: Genetic diversity, infection prevalence, and possible transmission routes of Bartonella spp. in vampire bats
Source: PLoS Negl Trop Dis. 2018 Sep 27;12(9):e0006786. doi: 10.1371/journal.pntd.0006786 (PMC6159870; doi:10.1371/journal.pntd.0006786)
Supplement: S3 Table — (CSV) [file pntd.0006786.s003.csv]

ID	site	% Pairwise Identity	Accession	Organism	bp	Host
D70	LR3	0.991	KY629828	Bartonella sp.	328	Pteronotus mesoamericanus, Mexico
		0.991	KY629829	Bartonella sp.	328	Desmodus rotundus, Mexico
		0.991	KY629830	Bartonella sp.	328	Pteronotus mesoamericanus, Mexico
		0.988	JX416251	Uncultured bacterium	342	adult female bat fly (Strebla diaemi), Panama
		0.979	KY629827	Bartonella sp.	329	Desmodus rotundus, Mexico
		0.914	JQ071378	Bartonella sp.	338	Desmodus rotundus, Peru
		0.899	KJ909835	Bartonella bovis	348	cattle, Israel
		0.899	KJ909844	Bartonella bovis	348	cattle, Israel
		0.899	KJ909846	Bartonella bovis	348	cattle, Israel
		0.899	KJ909848	Bartonella bovis	348	cattle, Israel
D207	AM1	0.905	KJ816666	Uncultured Bartonella	348	Anoura geoffroyi, Costa Rica
		0.899	KJ816690	Uncultured Bartonella	347	Carollia sowelli, Costa Rica
		0.897	KJ816673	Uncultured Bartonella	348	Sturnira parvidens, Costa Rica
		0.896	KY356754	Uncultured Bartonella	347	unspecified bats, Brazil
		0.888	AJ278186	Bartonella schoenbuchii	348	roe deer, Germany
		0.888	AJ564633	Bartonella schoenbuchensis	348	deer ked from red deer, Germany
		0.888	HM167503	Bartonella capreoli	348	elk, USA
		0.888	KJ816676	Uncultured Bartonella	348	Myotis keaysi, Costa Rica
		0.888	KM215693	Bartonella chomelii	348	cattle, Spain
		0.885	KY224151	Uncultured Bartonella	348	sheep ked, China
D98	AM1	1	KY629864	Bartonella sp.	348	Desmodus rotundus, Mexico
		1	KY629870	Bartonella sp.	348	Desmodus rotundus, Mexico
		1	KY629871	Bartonella sp.	348	Desmodus rotundus, Mexico
		1	KY629872	Bartonella sp.	348	Desmodus rotundus, Mexico
		1	KY629873	Bartonella sp.	348	Desmodus rotundus, Mexico
		1	KY629874	Bartonella sp.	348	Desmodus rotundus, Mexico
		1	MF467755	Bartonella sp.	348	Desmodus rotundus, Mexico
		1	MF467790	Bartonella sp.	348	Desmodus rotundus, Mexico
		1	MF467796	Bartonella sp.	348	Desmodus rotundus, Mexico
		0.997	MF467799	Bartonella sp.	348	Desmodus rotundus, Mexico
D203	AM1	1	KY629837	Bartonella sp.	347	Desmodus rotundus, Mexico
		1	MF467751	Bartonella sp.	347	Desmodus rotundus, Mexico
		1	MF467760	Bartonella sp.	347	Desmodus rotundus, Mexico
		1	MF467770	Bartonella sp.	347	Desmodus rotundus, Mexico
		1	MF467771	Bartonella sp.	347	Desmodus rotundus, Mexico
		1	MF467780	Bartonella sp.	347	Desmodus rotundus, Mexico
		1	MF467782	Bartonella sp.	347	Desmodus rotundus, Mexico
		1	MF467784	Bartonella sp.	347	Desmodus rotundus, Mexico
		1	MF467785	Bartonella sp.	347	Desmodus rotundus, Mexico
		1	MF467807	Bartonella sp.	347	Desmodus rotundus, Mexico
D91	CA1	0.93	KJ816680	Uncultured Bartonella	345	Artibeus lituratus, Costa Rica
		0.928	KJ816675	Uncultured Bartonella	345	Artibeus lituratus, Costa Rica
		0.928	KJ816678	Uncultured Bartonella	345	Glossophaga soricina, Costa Rica
		0.925	KJ816684	Uncultured Bartonella	345	Plattyrhinus vittatus, Costa Rica
		0.922	KJ816672	Uncultured Bartonella	344	Vampyressa thyone, Costa Rica
		0.922	KJ816683	Uncultured Bartonella	345	Carollia castanea, Costa Rica
		0.909	JX416234	Uncultured bacterium	342	adult female bat fly (Lipoptena sp.), USA
		0.902	KC763947	Uncultured Bartonella	348	Rattus norvegicus, USA
		0.902	KC763951	Uncultured Bartonella	348	Rattus norvegicus, USA
		0.902	KJ522487	Uncultured Bartonella	348	cattle tail lice, Israel
D71	LR3	0.988	KY629828	Bartonella sp.	328	Pteronotus mesoamericanus, Mexico
		0.988	KY629829	Bartonella sp.	328	Desmodus rotundus, Mexico
		0.988	KY629830	Bartonella sp.	328	Pteronotus mesoamericanus, Mexico
		0.985	JX416251	Uncultured bacterium	342	adult female bat fly (Strebla diaemi), Panama
		0.976	KY629827	Bartonella sp.	329	Desmodus rotundus, Mexico
		0.911	JQ071378	Bartonella sp.	338	Desmodus rotundus, Peru
		0.897	KJ909835	Bartonella bovis	348	cattle, Israel
		0.897	KJ909844	Bartonella bovis	348	cattle, Israel
		0.897	KJ909846	Bartonella bovis	348	cattle, Israel
		0.897	KJ909848	Bartonella bovis	348	cattle, Israel
D65	AM1	0.986	KY629849	Bartonella sp.	348	Desmodus rotundus, Mexico
		0.986	MF467752	Bartonella sp.	348	Desmodus rotundus, Mexico
		0.986	MF467776	Bartonella sp.	348	Desmodus rotundus, Mexico
		0.951	KY629842	Bartonella sp.	328	Desmodus rotundus, Mexico
		0.951	KY629843	Bartonella sp.	328	Desmodus rotundus, Mexico
		0.951	KY629844	Bartonella sp.	328	Desmodus rotundus, Mexico
		0.951	KY629845	Bartonella sp.	328	Desmodus rotundus, Mexico
		0.951	KY629847	Bartonella sp.	329	Desmodus rotundus, Mexico
		0.947	KY629846	Bartonella sp.	342	Desmodus rotundus, Mexico
		0.947	KY629848	Bartonella sp.	342	Desmodus rotundus, Mexico
D79	LR1	0.997	KY629842	Bartonella sp.	328	Desmodus rotundus, Mexico
		0.997	KY629843	Bartonella sp.	328	Desmodus rotundus, Mexico
		0.997	KY629844	Bartonella sp.	328	Desmodus rotundus, Mexico
		0.997	KY629845	Bartonella sp.	328	Desmodus rotundus, Mexico
		0.997	KY629847	Bartonella sp.	329	Desmodus rotundus, Mexico
		0.991	KY629846	Bartonella sp.	342	Desmodus rotundus, Mexico
		0.991	KY629848	Bartonella sp.	342	Desmodus rotundus, Mexico
		0.945	KY629849	Bartonella sp.	348	Desmodus rotundus, Mexico
		0.945	MF467752	Bartonella sp.	348	Desmodus rotundus, Mexico
		0.945	MF467776	Bartonella sp.	348	Desmodus rotundus, Mexico
D161	OW2	1	KY629842	Bartonella sp.	328	Desmodus rotundus, Mexico
		1	KY629843	Bartonella sp.	328	Desmodus rotundus, Mexico
		1	KY629844	Bartonella sp.	328	Desmodus rotundus, Mexico
		1	KY629845	Bartonella sp.	328	Desmodus rotundus, Mexico
		1	KY629847	Bartonella sp.	329	Desmodus rotundus, Mexico
		0.994	KY629846	Bartonella sp.	342	Desmodus rotundus, Mexico
		0.994	KY629848	Bartonella sp.	342	Desmodus rotundus, Mexico
		0.948	KY629849	Bartonella sp.	347	Desmodus rotundus, Mexico
		0.948	MF467752	Bartonella sp.	347	Desmodus rotundus, Mexico
		0.948	MF467776	Bartonella sp.	347	Desmodus rotundus, Mexico
D182	OW1	0.997	KY629857	Bartonella sp.	348	Desmodus rotundus, Mexico
		0.982	JQ071384	Bartonella sp.	338	Carollia perspicillata, Peru
		0.974	KJ816691	Uncultured Bartonella	347	Carollia perspicillata, Costa Rica
		0.973	HM597202	Bartonella sp.	338	Glossophaga soricina, Guatemala
		0.973	JQ071382	Bartonella sp.	338	Artibeus planirostris, Peru
		0.973	JQ071383	Bartonella sp.	338	Glossophaga soricina, Peru
		0.973	JQ071386	Bartonella sp.	338	Carollia perspicillata, Peru
		0.937	KJ816686	Uncultured Bartonella	347	Carollia castanea, Costa Rica
		0.91	KF003115	Bartonella sp.	343	Eptesicus nilssoni, Finland
		0.908	KX300200	Bartonella sp.	348	Eptesicus serotinus, Georgia (Caucasus)
D262	LR2	0.997	KY629857	Bartonella sp.	348	Desmodus rotundus, Mexico
		0.982	JQ071384	Bartonella sp.	338	Carollia perspicillata, Peru
		0.974	KJ816691	Uncultured Bartonella	347	Carollia perspicillata, Costa Rica
		0.973	HM597202	Bartonella sp.	338	Glossophaga soricina, Guatemala
		0.973	JQ071382	Bartonella sp.	338	Artibeus planirostris, Peru
		0.973	JQ071383	Bartonella sp.	338	Glossophaga soricina, Peru
		0.973	JQ071386	Bartonella sp.	338	Carollia perspicillata, Peru
		0.937	KJ816686	Uncultured Bartonella	347	Carollia castanea, Costa Rica
		0.91	KF003115	Bartonella sp.	343	Eptesicus nilssoni, Finland
		0.908	KX300200	Bartonella sp.	348	Eptesicus serotinus, Georgia (Caucasus)
D253	LR1	0.997	KY629857	Bartonella sp.	347	Desmodus rotundus, Mexico
		0.982	JQ071384	Bartonella sp.	338	Carollia perspicillata, Peru
		0.974	KJ816691	Uncultured Bartonella	346	Carollia perspicillata, Costa Rica
		0.973	HM597202	Bartonella sp.	338	Glossophaga soricina, Guatemala
		0.973	JQ071382	Bartonella sp.	338	Artibeus planirostris, Peru
		0.973	JQ071383	Bartonella sp.	338	Glossophaga soricina, Peru
		0.973	JQ071386	Bartonella sp.	338	Carollia perspicillata, Peru
		0.936	KJ816686	Uncultured Bartonella	346	Carollia castanea, Costa Rica
		0.909	KF003115	Bartonella sp.	342	Eptesicus nilssoni, Finland
		0.908	KX300200	Bartonella sp.	347	Eptesicus serotinus, Georgia (Caucasus)
D254	LR1	0.991	KY629828	Bartonella sp.	328	Pteronotus mesoamericanus, Mexico
		0.991	KY629829	Bartonella sp.	328	Desmodus rotundus, Mexico
		0.991	KY629830	Bartonella sp.	328	Pteronotus mesoamericanus, Mexico
		0.988	JX416251	Uncultured bacterium	342	adult female bat fly (Strebla diaemi), Panama
		0.979	KY629827	Bartonella sp.	329	Desmodus rotundus, Mexico
		0.914	JQ071378	Bartonella sp.	338	Desmodus rotundus, Peru
		0.899	KJ909835	Bartonella bovis	348	cattle, Israel
		0.899	KJ909844	Bartonella bovis	348	cattle, Israel
		0.899	KJ909846	Bartonella bovis	348	cattle, Israel
		0.899	KJ909848	Bartonella bovis	348	cattle, Israel
D252	LR1	1	KY629864	Bartonella sp.	348	Desmodus rotundus, Mexico
		1	KY629870	Bartonella sp.	348	Desmodus rotundus, Mexico
		1	KY629871	Bartonella sp.	348	Desmodus rotundus, Mexico
		1	KY629872	Bartonella sp.	348	Desmodus rotundus, Mexico
		1	KY629873	Bartonella sp.	348	Desmodus rotundus, Mexico
		1	KY629874	Bartonella sp.	348	Desmodus rotundus, Mexico
		1	MF467755	Bartonella sp.	348	Desmodus rotundus, Mexico
		1	MF467790	Bartonella sp.	348	Desmodus rotundus, Mexico
		1	MF467796	Bartonella sp.	348	Desmodus rotundus, Mexico
		0.997	MF467799	Bartonella sp.	348	Desmodus rotundus, Mexico
D243	LR3	1	KY629851	Bartonella sp.	348	Desmodus rotundus, Mexico
		1	KY629852	Bartonella sp.	328	Desmodus rotundus, Mexico
		1	KY629853	Bartonella sp.	321	Desmodus rotundus, Mexico
		1	MF467775	Bartonella sp.	348	Desmodus rotundus, Mexico
		1	MF467803	Bartonella sp.	348	Desmodus rotundus, Mexico
		0.911	KJ816674	Uncultured Bartonella	347	Sturnira parvidens, Costa Rica
		0.911	KJ816687	Uncultured Bartonella	347	Artibeus lituratus, Costa Rica
		0.911	KY356753	Uncultured Bartonella	347	unspecified bats, Brazil
		0.908	KY629854	Bartonella sp.	348	Sturnira ludovici, Mexico
		0.908	KY629855	Bartonella sp.	348	Artibeus jamaicensis, Mexico
D241	LR4	0.994	KY629842	Bartonella sp.	328	Desmodus rotundus, Mexico
		0.994	KY629843	Bartonella sp.	328	Desmodus rotundus, Mexico
		0.994	KY629844	Bartonella sp.	328	Desmodus rotundus, Mexico
		0.994	KY629845	Bartonella sp.	328	Desmodus rotundus, Mexico
		0.994	KY629847	Bartonella sp.	329	Desmodus rotundus, Mexico
		0.988	KY629846	Bartonella sp.	342	Desmodus rotundus, Mexico
		0.988	KY629848	Bartonella sp.	342	Desmodus rotundus, Mexico
		0.942	KY629849	Bartonella sp.	347	Desmodus rotundus, Mexico
		0.942	MF467752	Bartonella sp.	347	Desmodus rotundus, Mexico
		0.942	MF467776	Bartonella sp.	347	Desmodus rotundus, Mexico
D54-1	LR4	0.905	KJ816666	Uncultured Bartonella	348	Anoura geoffroyi, Costa Rica
		0.899	KJ816690	Uncultured Bartonella	347	Carollia sowelli, Costa Rica
		0.897	KJ816673	Uncultured Bartonella	348	Sturnira parvidens, Costa Rica
		0.896	KY356754	Uncultured Bartonella	347	unspecified bats, Brazil
		0.888	AJ278186	Bartonella schoenbuchii	348	roe deer, Germany
		0.888	AJ564633	Bartonella schoenbuchensis	348	deer ked from red deer, Germany
		0.888	HM167503	Bartonella capreoli	348	elk, USA
		0.888	KJ816676	Uncultured Bartonella	348	Myotis keaysi, Costa Rica
		0.888	KM215693	Bartonella chomelii	348	cattle, Spain
		0.885	KY224151	Uncultured Bartonella	348	sheep ked, China
D238	LR4	0.997	KY629857	Bartonella sp.	348	Desmodus rotundus, Mexico
		0.982	JQ071384	Bartonella sp.	338	Carollia perspicillata, Peru
		0.974	KJ816691	Uncultured Bartonella	347	Carollia perspicillata, Costa Rica
		0.973	HM597202	Bartonella sp.	338	Glossophaga soricina, Guatemala
		0.973	JQ071382	Bartonella sp.	338	Artibeus planirostris, Peru
		0.973	JQ071383	Bartonella sp.	338	Glossophaga soricina, Peru
		0.973	JQ071386	Bartonella sp.	338	Carollia perspicillata, Peru
		0.937	KJ816686	Uncultured Bartonella	347	Carollia castanea, Costa Rica
		0.91	KF003115	Bartonella sp.	343	Eptesicus nilssoni, Finland
		0.908	KX300200	Bartonella sp.	348	Eptesicus serotinus, Georgia (Caucasus)
D263	LR4	0.994	KY629842	Bartonella sp.	328	Desmodus rotundus, Mexico
		0.994	KY629843	Bartonella sp.	328	Desmodus rotundus, Mexico
		0.994	KY629844	Bartonella sp.	328	Desmodus rotundus, Mexico
		0.994	KY629845	Bartonella sp.	328	Desmodus rotundus, Mexico
		0.994	KY629847	Bartonella sp.	329	Desmodus rotundus, Mexico
		0.988	KY629846	Bartonella sp.	342	Desmodus rotundus, Mexico
		0.988	KY629848	Bartonella sp.	342	Desmodus rotundus, Mexico
		0.943	KY629849	Bartonella sp.	348	Desmodus rotundus, Mexico
		0.943	MF467752	Bartonella sp.	348	Desmodus rotundus, Mexico
		0.943	MF467776	Bartonella sp.	348	Desmodus rotundus, Mexico
D231	CA1	0.994	KY629827	Bartonella sp.	329	Desmodus rotundus, Mexico
		0.982	KY629828	Bartonella sp.	328	Pteronotus mesoamericanus, Mexico
		0.982	KY629829	Bartonella sp.	328	Desmodus rotundus, Mexico
		0.982	KY629830	Bartonella sp.	328	Pteronotus mesoamericanus, Mexico
		0.98	JX416251	Uncultured bacterium	342	adult female bat fly (Strebla diaemi), Panama
		0.911	JQ071378	Bartonella sp.	338	Desmodus rotundus, Peru
		0.894	KR733183	Bartonella bovis	348	cattle, Malaysia
		0.891	KJ909844	Bartonella bovis	348	cattle, Israel
		0.891	KJ909846	Bartonella bovis	348	cattle, Israel
		0.891	KJ909848	Bartonella bovis	348	cattle, Israel
D216	LR3	1	KY629827	Bartonella sp.	329	Desmodus rotundus, Mexico
		0.988	KY629828	Bartonella sp.	328	Pteronotus mesoamericanus, Mexico
		0.988	KY629829	Bartonella sp.	328	Desmodus rotundus, Mexico
		0.988	KY629830	Bartonella sp.	328	Pteronotus mesoamericanus, Mexico
		0.982	JX416251	Uncultured bacterium	342	adult female bat fly (Strebla diaemi), Panama
		0.914	JQ071378	Bartonella sp.	338	Desmodus rotundus, Peru
		0.893	KJ909835	Bartonella bovis	347	cattle, Israel
		0.893	KJ909844	Bartonella bovis	347	cattle, Israel
		0.893	KJ909846	Bartonella bovis	347	cattle, Israel
		0.893	KJ909848	Bartonella bovis	347	cattle, Israel
D220	CA1	0.991	KY629828	Bartonella sp.	328	Pteronotus mesoamericanus, Mexico
		0.991	KY629829	Bartonella sp.	328	Desmodus rotundus, Mexico
		0.991	KY629830	Bartonella sp.	328	Pteronotus mesoamericanus, Mexico
		0.988	JX416251	Uncultured bacterium	342	adult female bat fly (Strebla diaemi), Panama
		0.979	KY629827	Bartonella sp.	329	Desmodus rotundus, Mexico
		0.914	JQ071378	Bartonella sp.	338	Desmodus rotundus, Peru
		0.899	KJ909835	Bartonella bovis	348	cattle, Israel
		0.899	KJ909844	Bartonella bovis	348	cattle, Israel
		0.899	KJ909846	Bartonella bovis	348	cattle, Israel
		0.899	KJ909848	Bartonella bovis	348	cattle, Israel
D59	LR2	0.928	KY356754	Uncultured Bartonella	347	unspecified bats, Brazil
		0.925	KJ816690	Uncultured Bartonella	347	Carollia sowelli, Costa Rica
		0.922	KJ816682	Uncultured Bartonella	348	Artibeus jamaicensis, Costa Rica
		0.92	KJ816676	Uncultured Bartonella	348	Myotis keaysi, Costa Rica
		0.911	KJ816673	Uncultured Bartonella	348	Sturnira parvidens, Costa Rica
		0.899	KJ816666	Uncultured Bartonella	348	Anoura geoffroyi, Costa Rica
		0.896	KM266600	Uncultured Bartonella	337	rat flea (Xenopsylla cheopis), USA
		0.888	CP019784	Bartonella sp.	348	Canis familiaris, USA
		0.888	CP019785	Bartonella sp.	348	Canis latrans, USA
		0.888	CP019786	Bartonella sp.	348	Procyon lotor, USA
D131	OW1	1	KY629851	Bartonella sp.	348	Desmodus rotundus, Mexico
		1	KY629852	Bartonella sp.	328	Desmodus rotundus, Mexico
		1	KY629853	Bartonella sp.	321	Desmodus rotundus, Mexico
		1	MF467775	Bartonella sp.	348	Desmodus rotundus, Mexico
		1	MF467803	Bartonella sp.	348	Desmodus rotundus, Mexico
		0.911	KJ816674	Uncultured Bartonella	347	Sturnira parvidens, Costa Rica
		0.911	KJ816687	Uncultured Bartonella	347	Artibeus lituratus, Costa Rica
		0.911	KY356753	Uncultured Bartonella	347	unspecified bats, Brazil
		0.908	KY629854	Bartonella sp.	348	Sturnira ludovici, Mexico
		0.908	KY629855	Bartonella sp.	348	Artibeus jamaicensis, Mexico
D139	OW1	1	KY629842	Bartonella sp.	328	Desmodus rotundus, Mexico
		1	KY629843	Bartonella sp.	328	Desmodus rotundus, Mexico
		1	KY629844	Bartonella sp.	328	Desmodus rotundus, Mexico
		1	KY629845	Bartonella sp.	328	Desmodus rotundus, Mexico
		1	KY629847	Bartonella sp.	329	Desmodus rotundus, Mexico
		0.994	KY629846	Bartonella sp.	342	Desmodus rotundus, Mexico
		0.994	KY629848	Bartonella sp.	342	Desmodus rotundus, Mexico
		0.948	KY629849	Bartonella sp.	347	Desmodus rotundus, Mexico
		0.948	MF467752	Bartonella sp.	347	Desmodus rotundus, Mexico
		0.948	MF467776	Bartonella sp.	347	Desmodus rotundus, Mexico
D147	OW1	1	KY629842	Bartonella sp.	328	Desmodus rotundus, Mexico
		1	KY629843	Bartonella sp.	328	Desmodus rotundus, Mexico
		1	KY629844	Bartonella sp.	328	Desmodus rotundus, Mexico
		1	KY629845	Bartonella sp.	328	Desmodus rotundus, Mexico
		1	KY629847	Bartonella sp.	329	Desmodus rotundus, Mexico
		0.994	KY629846	Bartonella sp.	342	Desmodus rotundus, Mexico
		0.994	KY629848	Bartonella sp.	342	Desmodus rotundus, Mexico
		0.948	KY629849	Bartonella sp.	347	Desmodus rotundus, Mexico
		0.948	MF467752	Bartonella sp.	347	Desmodus rotundus, Mexico
		0.948	MF467776	Bartonella sp.	347	Desmodus rotundus, Mexico
D137	OW1	0.925	KY356754	Uncultured Bartonella	347	unspecified bats, Brazil
		0.922	KJ816690	Uncultured Bartonella	347	Carollia sowelli, Costa Rica
		0.92	KJ816682	Uncultured Bartonella	348	Artibeus jamaicensis, Costa Rica
		0.917	KJ816676	Uncultured Bartonella	348	Myotis keaysi, Costa Rica
		0.908	KJ816673	Uncultured Bartonella	348	Sturnira parvidens, Costa Rica
		0.897	KJ816666	Uncultured Bartonella	348	Anoura geoffroyi, Costa Rica
		0.886	JX416252	Uncultured bacterium	342	adult female bat fly (Phthiridium sp.), Laos
		0.879	CP019787	Bartonella sp.	348	Meles anakuma (Japanese badger), Japan
		0.879	CP019788	Bartonella sp.	348	Meles anakuma (Japanese badger), Japan
		0.879	KP100350	Uncultured Bartonella	348	Rhinolophus acuminatus, Vietnam
D140	OW1	0.925	KY356754	Uncultured Bartonella	347	unspecified bats, Brazil
		0.922	KJ816690	Uncultured Bartonella	347	Carollia sowelli, Costa Rica
		0.92	KJ816682	Uncultured Bartonella	348	Artibeus jamaicensis, Costa Rica
		0.917	KJ816676	Uncultured Bartonella	348	Myotis keaysi, Costa Rica
		0.908	KJ816673	Uncultured Bartonella	348	Sturnira parvidens, Costa Rica
		0.897	KJ816666	Uncultured Bartonella	348	Anoura geoffroyi, Costa Rica
		0.886	JX416252	Uncultured bacterium	342	adult female bat fly (Phthiridium sp.), Laos
		0.879	CP019787	Bartonella sp.	348	Meles anakuma (Japanese badger), Japan
		0.879	CP019788	Bartonella sp.	348	Meles anakuma (Japanese badger), Japan
		0.879	KP100350	Uncultured Bartonella	348	Rhinolophus acuminatus, Vietnam
D141	OW1	1	KY629842	Bartonella sp.	328	Desmodus rotundus, Mexico
		1	KY629843	Bartonella sp.	328	Desmodus rotundus, Mexico
		1	KY629844	Bartonella sp.	328	Desmodus rotundus, Mexico
		1	KY629845	Bartonella sp.	328	Desmodus rotundus, Mexico
		1	KY629847	Bartonella sp.	329	Desmodus rotundus, Mexico
		0.994	KY629846	Bartonella sp.	342	Desmodus rotundus, Mexico
		0.994	KY629848	Bartonella sp.	342	Desmodus rotundus, Mexico
		0.948	KY629849	Bartonella sp.	348	Desmodus rotundus, Mexico
		0.948	MF467752	Bartonella sp.	348	Desmodus rotundus, Mexico
		0.948	MF467776	Bartonella sp.	348	Desmodus rotundus, Mexico
D145	OW1	1	KY629842	Bartonella sp.	328	Desmodus rotundus, Mexico
		1	KY629843	Bartonella sp.	328	Desmodus rotundus, Mexico
		1	KY629844	Bartonella sp.	328	Desmodus rotundus, Mexico
		1	KY629845	Bartonella sp.	328	Desmodus rotundus, Mexico
		1	KY629847	Bartonella sp.	329	Desmodus rotundus, Mexico
		0.994	KY629846	Bartonella sp.	342	Desmodus rotundus, Mexico
		0.994	KY629848	Bartonella sp.	342	Desmodus rotundus, Mexico
		0.948	KY629849	Bartonella sp.	348	Desmodus rotundus, Mexico
		0.948	MF467752	Bartonella sp.	348	Desmodus rotundus, Mexico
		0.948	MF467776	Bartonella sp.	348	Desmodus rotundus, Mexico
D148	OW1	0.997	KY629857	Bartonella sp.	348	Desmodus rotundus, Mexico
		0.982	JQ071384	Bartonella sp.	338	Carollia perspicillata, Peru
		0.974	KJ816691	Uncultured Bartonella	347	Carollia perspicillata, Costa Rica
		0.973	HM597202	Bartonella sp.	338	Glossophaga soricina, Guatemala
		0.973	JQ071382	Bartonella sp.	338	Artibeus planirostris, Peru
		0.973	JQ071383	Bartonella sp.	338	Glossophaga soricina, Peru
		0.973	JQ071386	Bartonella sp.	338	Carollia perspicillata, Peru
		0.937	KJ816686	Uncultured Bartonella	347	Carollia castanea, Costa Rica
		0.91	KF003115	Bartonella sp.	343	Eptesicus nilssoni, Finland
		0.908	KX300200	Bartonella sp.	348	Eptesicus serotinus, Georgia (Caucasus)
D150	OW2	0.991	KY629828	Bartonella sp.	328	Pteronotus mesoamericanus, Mexico
		0.991	KY629829	Bartonella sp.	328	Desmodus rotundus, Mexico
		0.991	KY629830	Bartonella sp.	328	Pteronotus mesoamericanus, Mexico
		0.988	JX416251	Uncultured bacterium	342	adult female bat fly (Strebla diaemi), Panama
		0.979	KY629827	Bartonella sp.	329	Desmodus rotundus, Mexico
		0.914	JQ071378	Bartonella sp.	338	Desmodus rotundus, Peru
		0.899	KJ909835	Bartonella bovis	348	cattle, Israel
		0.899	KJ909844	Bartonella bovis	348	cattle, Israel
		0.899	KJ909846	Bartonella bovis	348	cattle, Israel
		0.899	KJ909848	Bartonella bovis	348	cattle, Israel
D152	OW2	0.933	KY629849	Bartonella sp.	345	Desmodus rotundus, Mexico
		0.933	MF467752	Bartonella sp.	345	Desmodus rotundus, Mexico
		0.933	MF467776	Bartonella sp.	345	Desmodus rotundus, Mexico
		0.93	KJ816665	Uncultured Bartonella	345	Phyllostomus discolor, Costa Rica
		0.924	KY629846	Bartonella sp.	342	Desmodus rotundus, Mexico
		0.924	KY629848	Bartonella sp.	342	Desmodus rotundus, Mexico
		0.921	JX416249	Uncultured bacterium	340	adult male bat fly (Trichobius sp.), Dominican Republic
		0.919	FJ851114	Uncultured Bartonella	345	unidentified small mammal, Equatorial Africa
		0.919	KJ175044	Bartonella sp.	346	unspecified rodent, China
		0.919	KX549996	Bartonella sp.	346	Apodemus agrarius, China
D155	OW2	0.905	KJ816666	Uncultured Bartonella	348	Anoura geoffroyi, Costa Rica
		0.899	KJ816690	Uncultured Bartonella	347	Carollia sowelli, Costa Rica
		0.897	KJ816673	Uncultured Bartonella	348	Sturnira parvidens, Costa Rica
		0.896	KY356754	Uncultured Bartonella	347	unspecified bats, Brazil
		0.888	AJ278186	Bartonella schoenbuchii	348	roe deer, Germany
		0.888	AJ564633	Bartonella schoenbuchensis	348	deer ked from red deer, Germany
		0.888	HM167503	Bartonella capreoli	348	elk, USA
		0.888	KJ816676	Uncultured Bartonella	348	Myotis keaysi, Costa Rica
		0.888	KM215693	Bartonella chomelii	348	cattle, Spain
		0.885	KY224151	Uncultured Bartonella	348	sheep ked, China
D133	OW1	0.997	KY629857	Bartonella sp.	348	Desmodus rotundus, Mexico
		0.982	JQ071384	Bartonella sp.	338	Carollia perspicillata, Peru
		0.974	KJ816691	Uncultured Bartonella	347	Carollia perspicillata, Costa Rica
		0.973	HM597202	Bartonella sp.	338	Glossophaga soricina, Guatemala
		0.973	JQ071382	Bartonella sp.	338	Artibeus planirostris, Peru
		0.973	JQ071383	Bartonella sp.	338	Glossophaga soricina, Peru
		0.973	JQ071386	Bartonella sp.	338	Carollia perspicillata, Peru
		0.937	KJ816686	Uncultured Bartonella	347	Carollia castanea, Costa Rica
		0.91	KF003115	Bartonella sp.	343	Eptesicus nilssoni, Finland
		0.908	KX300200	Bartonella sp.	348	Eptesicus serotinus, Georgia (Caucasus)
