# Supplementary material for: Genetic diversity, infection prevalence, and possible transmission routes of Bartonella spp. in vampire bats
Source: PLoS Negl Trop Dis. 2018 Sep 27;12(9):e0006786. doi: 10.1371/journal.pntd.0006786 (PMC6159870; doi:10.1371/journal.pntd.0006786)
Supplement: S4 Table — Department describes where samples in a pool were taken. Bartonella-like reads were identified by Diamond protein blast, and read matches are a list of those that were identified as Bartonella based on nucleotide blast. Bartonella-like contigs were identified by Diamond protein blast, and contig matches are a list of those that were identified as Bartonella based on nucleotide blast. Length is contig length in base pairs, and K-mer coverage is the depth of coverage for the largest k-value used in the SPAdes assembly. (CSV) [file pntd.0006786.s004.csv]

Department of Peru	Sample Type	Bartonella like reads	Read Matches	Top hit	Query cover	Percent Identitiy	Accession	Bartonella like contigs	Contig Matches	Top hit	Query cover	Percent Identitiy	Accession	Length (nt)	Kmer Coverage
Amazonas	Fecal	11	AM_H_R1	Bartonella henselae, strain BM1374165	93	76	HG969191.1	3	AM_H_CONTIG1	Bartonella ancashensis strain 20.00	91	73	CP010401.1	235	1.46
			AM_H_R2	Bartonella bacilliformis strain ATCC:35685D-5	95	73	CP014012.1		AM_H_CONTIG2	Bartonella australis Aust/NH1	100	82	CP003123.1	236	0.84
			AM_H_R3	Bartonella bacilliformis strain ATCC:35685D-5	86	75	CP014012.1		AM_H_CONTIG3	Bartonella bacilliformis strain ATCC:35685D-5	86	72	CP014012.1	258	1.15
			AM_H_R4	Bartonella bacilliformis strain ATCC:35685D-5	95	73	CP014012.1
			AM_H_R5	Bartonella bacilliformis strain ATCC:35685D-5	86	75	CP014012.1
			AM_H_R6	Bartonella bacilliformis strain ATCC:35685D-5	76	72	CP014012.1
			AM_H_R7	Bartonella australis Aust/NH1	90	93	CP003123.1
Cajamarca	Fecal	22	CAJ_H_R1	Bartonella henselae, strain BM1374165	98	90	HG969191.1	1
			CAJ_H_R2	Bartonella australis Aust/NH1	100	86	CP003123.1
			CAJ_H_R3	Bartonella australis Aust/NH1	100	89	CP003123.1
Loreto	Fecal	31	LR_H_R1	Bartonella ancashensis strain 20.00	64	72	CP010401.1	1	LR_H_CONTIG1	Bartonella ancashensis strain 20.00	52	72	CP010401.1	817	0.9
			LR_H_R2	Bartonella bacilliformis strain ATCC:35685D-5	56	78	CP014012.1
			LR_H_R3	Bartonella bacilliformis strain ATCC:35685D-5	100	75	CP014012.1
			LR_H_R4	Bartonella ancashensis strain 20.00	70	74	CP010401.1
			LR_H_R5	Bartonella bacilliformis strain ATCC:35685D-5	97	71	CP014012.1
			LR_H_R6	Bartonella bacilliformis strain ATCC:35685D-5	51	74	CP014012.1
			LR_H_R7	Bartonella bacilliformis strain ATCC:35685D-5	82	76	CP014012.1
			LR_H_R8	Bartonella ancashensis strain 20.00	64	72	CP010401.1
			LR_H_R9	Bartonella bacilliformis strain ATCC:35685D-5	55	72	CP014012.1
			LR_H_R10	Bartonella bacilliformis strain ATCC:35685D-5	97	71	CP014012.1
			LR_H_R11	Bartonella bacilliformis strain ATCC:35685D-5	92	77	CP014012.1
			LR_H_R12	Bartonella ancashensis strain 20.00	93	68	CP010401.1
			LR_H_R13	Bartonella australis Aust/NH1	92	72	CP003123.1
			LR_H_R14	Bartonella bacilliformis strain ATCC:35685D-5	56	77	CP014012.1
			LR_H_R15	Bartonella bacilliformis strain ATCC:35685D-5	98	73	CP014012.1
			LR_H_R16	Bartonella bacilliformis strain ATCC:35685D-5	72	72	CP014012.1
			LR_H_R17	Bartonella sp. AR 15-3 contig18	52	83	FN645485.1
Amazonas	Saliva	1						0
Cajamarca	Saliva	1	CAJ_SV_R1	Bartonella grahamii as4aup	71	74	CP001562.1	0
Loreto	Saliva	2	LR_SV_R1	Bartonella henselae, strain BM1374165	100	74	HG969191.1	0
