# Supplementary material for: Genetic diversity, infection prevalence, and possible transmission routes of Bartonella spp. in vampire bats
Source: PLoS Negl Trop Dis. 2018 Sep 27;12(9):e0006786. doi: 10.1371/journal.pntd.0006786 (PMC6159870; doi:10.1371/journal.pntd.0006786)
Supplement: S5 Table — Sequences with greater than 96% similarity were assumed to be part of the same Bartonella genotype. (CSV) [file pntd.0006786.s005.csv]

	8362, CA1_saliva	8366, CA1_saliva	8368, CA1_saliva	D234, AM1_saliva	D84, CA1_feces	D85, CA1_feces	D92, CA1_feces	D97, AM1_feces	D203, AM1_feces
D70, LR3	0.854	0.851	0.854	0.817	0.862	0.862	0.854	0.851	0.846
D207, AM1	0.823	0.839	0.816	0.779	0.831	0.831	0.827	0.839	0.815
D98, AM1	0.854	0.847	0.835	0.997	0.843	0.843	0.855	0.847	0.842
D203, AM1	0.91	0.925	0.979	0.839	0.901	0.901	0.941	0.925	1
D91, CA1	0.873	0.88	0.883	0.857	0.887	0.887	0.88	0.88	0.883
D71, LR3	0.854	0.851	0.854	0.817	0.862	0.862	0.854	0.851	0.846
D65, AM1	0.947	0.985	0.931	0.832	0.931	0.931	0.963	0.985	0.917
D79, LR1	0.997	0.941	0.921	0.847	0.925	0.925	0.969	0.941	0.907
D161, OW2	1	0.944	0.924	0.851	0.928	0.928	0.973	0.944	0.91
D182, OW1	0.866	0.824	0.851	0.818	0.85	0.85	0.847	0.824	0.854
D262, LR2	0.866	0.824	0.851	0.818	0.85	0.85	0.847	0.824	0.854
D253, LR1	0.866	0.824	0.851	0.818	0.85	0.85	0.847	0.824	0.854
D254, LR1	0.854	0.851	0.854	0.817	0.862	0.862	0.854	0.851	0.846
D252, LR1	0.854	0.847	0.835	0.997	0.843	0.843	0.855	0.847	0.842
D243, LR3	0.818	0.843	0.837	0.821	0.839	0.839	0.838	0.843	0.845
D241, LR4	0.994	0.938	0.924	0.843	0.921	0.921	0.973	0.938	0.91
D54-1, LR4	0.823	0.839	0.816	0.779	0.831	0.831	0.827	0.839	0.815
D238, LR4	0.866	0.824	0.851	0.818	0.85	0.85	0.847	0.824	0.854
D263, LR4	0.994	0.938	0.924	0.843	0.921	0.921	0.973	0.938	0.91
D231, CA1	0.846	0.842	0.857	0.804	0.858	0.858	0.846	0.842	0.842
D216, LR3	0.85	0.846	0.861	0.808	0.854	0.854	0.85	0.846	0.846
D220, CA1	0.854	0.851	0.854	0.817	0.862	0.862	0.854	0.851	0.846
D59, LR2	0.873	0.865	0.843	0.824	0.862	0.862	0.869	0.865	0.858
D131, OW1	0.818	0.843	0.837	0.821	0.839	0.839	0.838	0.843	0.845
D139, OW1	1	0.944	0.924	0.851	0.928	0.928	0.973	0.944	0.91
D147, OW1	1	0.944	0.924	0.851	0.928	0.928	0.973	0.944	0.91
D137, OW1	0.869	0.861	0.839	0.82	0.858	0.858	0.865	0.861	0.854
D140, OW1	0.869	0.861	0.839	0.82	0.858	0.858	0.865	0.861	0.854
D141, OW1	1	0.944	0.924	0.851	0.928	0.928	0.973	0.944	0.91
D145, OW1	1	0.944	0.924	0.851	0.928	0.928	0.973	0.944	0.91
D148, OW1	0.866	0.824	0.851	0.818	0.85	0.85	0.847	0.824	0.854
D150, OW2	0.854	0.851	0.854	0.817	0.862	0.862	0.854	0.851	0.846
D152, OW2	0.925	0.931	0.905	0.835	0.997	0.997	0.934	0.931	0.904
D155, OW2	0.823	0.839	0.816	0.779	0.831	0.831	0.827	0.839	0.815
D133, OW1	0.866	0.824	0.851	0.818	0.85	0.85	0.847	0.824	0.854
